# Supplementary material for: CD47 Expression in Non-Melanoma Skin Cancers and Its Clinicopathological Implications
Source: Diagnostics (Basel). 2022 Jul 31;12(8):1859. doi: 10.3390/diagnostics12081859 (PMC9406543; doi:10.3390/diagnostics12081859)
Supplement: Supplementary file 1 [file diagnostics-12-01859-s001.zip]

Archive with 1 entries (1 files):
- diagnostics-1823395-supplementary.pdf
